# Supplementary material for: Mutation in a SARS-CoV-2 Haplotype from Sub-Antarctic Chile Reveals New Insights into the Spike’s Dynamics
Source: Viruses. 2021 May 11;13(5):883. doi: 10.3390/v13050883 (PMC8151058; doi:10.3390/v13050883)
Supplement: Supplementary file 1 [file viruses-13-00883-s001.zip]

Archive with 10 entries (10 files):
- Supplementary Materials for J.Gonzalez SARS-CoV2-V3.3.pdf
- __MACOSX/._Supplementary Materials for J.Gonzalez SARS-CoV2-V3.3.pdf
- SupplementaryMovie_1.gif
- __MACOSX/._SupplementaryMovie_1.gif
- SupplementaryMovie_2.gif
- __MACOSX/._SupplementaryMovie_2.gif
- SupplementaryMovie_3.gif
- __MACOSX/._SupplementaryMovie_3.gif
- SupplementaryMovie_4.gif
- __MACOSX/._SupplementaryMovie_4.gif
